# Supplementary material for: Anti-CELA1 antibody KF4 prevents emphysema by inhibiting stretch-mediated remodeling
Source: JCI Insight. 2024 Jan 9;9(1):e169189. doi: 10.1172/jci.insight.169189 (PMC10906462; doi:10.1172/jci.insight.169189)
Supplement: Supporting data values [file jciinsight-9-169189-s056.xlsx]

## Sheet: 1A
Specimen	Group	FC
PBS_21d	PBS	1.52726
PBS_21d	PBS	1.30877
PBS_21d	PBS	0.663844
PBS_84d	PBS	0.652402				Group	Mean	SD
PBS_21d	PBS	0.758511			1	PBS	1.05054	0.411774
PBS_21d	PBS	1.05462			2	PPE_1d	0.795353	0.523994
PBS_21d	PBS	0.749064			3	PPE_21d	1.08308	0.536621
PBS_21d	PBS	1.68986			4	PPE_42d	3.24866	2.70424
PPE_1d	PPE_1d	1.75556			5	PPE_7d	0.848535	0.332164
PPE_1d	PPE_1d	1.48468			6	PPE_84d	2.31	0.902289
PPE_1d	PPE_1d	0.558514
PPE_1d	PPE_1d	0.472335
PPE_1d	PPE_1d	0.399047
PPE_1d	PPE_1d	0.603623
PPE_1d	PPE_1d	0.394942
PPE_1d	PPE_1d	0.694128
PPE_21d	PPE_21d	2.073
PPE_21d	PPE_21d	1.31082
PPE_21d	PPE_21d	0.721583
PPE_21d	PPE_21d	0.709316
PPE_21d	PPE_21d	0.738758
PPE_21d	PPE_21d	0.945006
PPE_42d	PPE_42d	9.40456
PPE_42d	PPE_42d	5.16358
PPE_42d	PPE_42d	3.97385
PPE_42d	PPE_42d	2.98212
PPE_42d	PPE_42d	2.47718
PPE_42d	PPE_42d	1.75183
PPE_42d	PPE_42d	1.68252
PPE_42d	PPE_42d	1.03172
PPE_42d	PPE_42d	0.77054
PPE_7d	PPE_7d	0.997398
PPE_7d	PPE_7d	0.8435
PPE_7d	PPE_7d	0.535048
PPE_7d	PPE_7d	0.452491
PPE_7d	PPE_7d	0.613237
PPE_7d	PPE_7d	1.05931
PPE_7d	PPE_7d	0.8112
PPE_7d	PPE_7d	1.4761
PPE_84d	PPE_84d	4.02469
PPE_84d	PPE_84d	3.33194
PPE_84d	PPE_84d	2.75002
PPE_84d	PPE_84d	2.65354
PPE_84d	PPE_84d	2.1382
PPE_84d	PPE_84d	1.98575
PPE_84d	PPE_84d	1.96774
PPE_84d	PPE_84d	1.67599
PPE_84d	PPE_84d	1.6605
PPE_84d	PPE_84d	0.911658

## Sheet:  1B & S1A
Mouse	Group	Species	Signal
3903	PBS	Cela1+AAT	0.101018
3904	PBS	Cela1+AAT	0.104474			Species	Group	Mean	SD
3905	PBS	Cela1+AAT	0.127737		1	Cela1+AAT	PBS	0.111289	0.0172424
3924	PBS	Cela1+AAT	0.0909627		2	Cela1+AAT	PPE	0.104651	0.029341
3926	PBS	Cela1+AAT	0.119785		3	Native	PBS	0.00672784	0.000346505
3927	PBS	Cela1+AAT	0.0975425		4	Native	PPE	0.0080329	0.000483759
3928	PBS	Cela1+AAT	0.1375		5	Ratio	PBS	0.0616396	0.0094642
3890	PPE	Cela1+AAT	0.138429		6	Ratio	PPE	0.0842967	0.0246798
3891	PPE	Cela1+AAT	0.10722
2895	PPE	Cela1+AAT	0.132114
3899	PPE	Cela1+AAT	0.126744
3900	PPE	Cela1+AAT	0.0905155
3901	PPE	Cela1+AAT	0.0682093
3892	PPE	Cela1+AAT	0.0693285
3903	PBS	Native	0.00702648
3904	PBS	Native	0.0068009
3905	PBS	Native	0.0063017
3924	PBS	Native	0.00642436
3926	PBS	Native	0.00643011
3927	PBS	Native	0.00689981
3928	PBS	Native	0.00721154
3890	PPE	Native	0.0088535
3891	PPE	Native	0.00754224
2895	PPE	Native	0.00821138
3899	PPE	Native	0.00760797
3900	PPE	Native	0.00783505
3901	PPE	Native	0.00843058
3892	PPE	Native	0.00774955
3903	PBS	Ratio	0.0695565
3904	PBS	Ratio	0.0650964
3905	PBS	Ratio	0.0493333
3924	PBS	Ratio	0.0706264
3926	PBS	Ratio	0.0536804
3927	PBS	Ratio	0.0707364
3928	PBS	Ratio	0.0524476
3890	PPE	Ratio	0.0756135
3891	PPE	Ratio	0.0703438
2895	PPE	Ratio	0.0621538
3899	PPE	Ratio	0.0600262
3900	PPE	Ratio	0.0865604
3901	PPE	Ratio	0.123599
3892	PPE	Ratio	0.11178

## Sheet: 1C
Mouse	Group	FC
WT 1400 old	FA	1.94703
WT 3788 old	FA	1.69254
WT 1401 old	FA	0.52345			Group	Mean	SD
WT 3789 old	FA	0.968133		1	CS	2.23501	1.86858
WT 3719 old	FA	0.768922		2	FA	0.953798	0.522472
WT 1403 old	FA	0.29769
WT 3720 old	FA	1.50866
WT 1404 old	FA	0.48884
WT 3775 old	FA	1.12002
WT 1405 old	FA	0.404553
WT 3787 old	FA	1.07685
WT 1073 old	FA	0.502659
WT 3632 old	FA	1.10002
CS 4297	CS	1.83519
CS 4375	CS	1.4278
CS 4298	CS	1.38492
CS 4322	CS	0.628624
CS 4376	CS	4.50435
CS 4323	CS	0.798942
CS 4381	CS	2.10971
CS 4324	CS	1.52466
CS 4382	CS	1.37978
CS 4301	CS	7.04408
CS 4371	CS	5.95387
CS 4372	CS	2.28622
CS 4303	CS	0.906876
CS 4373	CS	1.14889
CS 4304	CS	1.60841
CS 4374	CS	2.83856
CS 4304	CS	0.614257

## Sheet: 1D & S1B
Group	Species	Signal
CS_2mo	High	0.00183161
CS_2mo	High	0.00758918				Species	Group	Mean	SD
CS_2mo	High	0.00338931			1	High	CS_2mo	0.00443971	0.00245518
CS_2mo	High	0.00494872			2	High	CS_4.5mo	0.0121295	0.00404967
CS_4.5mo	High	0.016183			3	High	CS_7.5mo	0.019098	0.00961909
CS_4.5mo	High	0.00656442			4	High	FA_7.5mo	0.00106972	0.000820878
CS_4.5mo	High	0.0123125			5	Low	CS_2mo	0.0446814	0.0122949
CS_4.5mo	High	0.0134579			6	Low	CS_4.5mo	0.057299	0.0136926
CS_7.5mo	High	0.0227092			7	Low	CS_7.5mo	0.116284	0.0281585
CS_7.5mo	High	0.0263889			8	Low	FA_7.5mo	0.0244818	0.0052749
CS_7.5mo	High	0.00819588
FA_7.5mo	High	0.00107119
FA_7.5mo	High	0.00188987
FA_7.5mo	High	0.000248113
CS_2mo	Low	0.0265292
CS_2mo	Low	0.0536285
CS_2mo	Low	0.0483969
CS_2mo	Low	0.0501709
CS_4.5mo	Low	0.0774554
CS_4.5mo	Low	0.0541718
CS_4.5mo	Low	0.049625
CS_4.5mo	Low	0.0479439
CS_7.5mo	Low	0.125299
CS_7.5mo	Low	0.0847222
CS_7.5mo	Low	0.138832
FA_7.5mo	Low	0.0214576
FA_7.5mo	Low	0.0305727
FA_7.5mo	Low	0.0214151

## Sheet: 1E & S1D
Mouse	Group	Species	Signal
Young-1	Young	Cela1+AAT	0.0346466
Young-2	Young	Cela1+AAT	0.126612					Species	Group	Mean	SD
Young-3	Young	Cela1+AAT	0.039777				1	Cela1+AAT	Old	0.0325139	0.00971126
Young-4	Young	Cela1+AAT	0.0339306				2	Cela1+AAT	Young	0.0412644	0.0387622
Young-5	Young	Cela1+AAT	0.0171631				3	Native	Old	0.000472486	5.7e-05
Young-6	Young	Cela1+AAT	0.0176119				4	Native	Young	0.00029269	7.81e-05
Young-7	Young	Cela1+AAT	0.0191104				5	Ratio	Old	0.0154674	0.00385047
Old-1	Old	Cela1+AAT	0.0277612				6	Ratio	Young	0.0105048	0.00582738
Old-2	Old	Cela1+AAT	0.0385101
Old-3	Old	Cela1+AAT	0.0371356
Old-4	Old	Cela1+AAT	0.0472074
Old-5	Old	Cela1+AAT	0.0338936
Old-6	Old	Cela1+AAT	0.0178368
Old-7	Old	Cela1+AAT	0.0252525
Young-1	Young	Native	0.000367323
Young-2	Young	Native	0.000343802
Young-3	Young	Native	0.000180917
Young-4	Young	Native	0.000353863
Young-5	Young	Native	0.000321986
Young-6	Young	Native	0.000294776
Young-7	Young	Native	0.000186161
Old-1	Old	Native	0.000485075
Old-2	Old	Native	0.000505051
Old-3	Old	Native	0.000525982
Old-4	Old	Native	0.000481383
Old-5	Old	Native	0.000441176
Old-6	Old	Native	0.000358634
Old-7	Old	Native	0.000510101
Young-1	Young	Ratio	0.010602
Young-2	Young	Ratio	0.00271541
Young-3	Young	Ratio	0.00454829
Young-4	Young	Ratio	0.010429
Young-5	Young	Ratio	0.0187603
Young-6	Young	Ratio	0.0167373
Young-7	Young	Ratio	0.00974138
Old-1	Old	Ratio	0.0174731
Old-2	Old	Ratio	0.0131148
Old-3	Old	Ratio	0.0141638
Old-4	Old	Ratio	0.0101972
Old-5	Old	Ratio	0.0130165
Old-6	Old	Ratio	0.0201064
Old-7	Old	Ratio	0.0202

## Sheet: 2A & S3H
Mouse	Genotype	Sex	Treatment	Time	Geno_Tx_Time	MLI
WT PBS929-21 day	WT	Male	PBS	21	WT_PBS_21_day	50.567
WT PBS967-21 day	WT	Male	PBS	21	WT_PBS_21_day	61.4441
WT PBS968-21 day	WT	Male	PBS	21	WT_PBS_21_day	55.154
WT PBS969-21 day	WT	Male	PBS	21	WT_PBS_21_day	45.356				Geno_Tx_Time	Mean	SD
WT PBS970-21 day	WT	Male	PBS	21	WT_PBS_21_day	59.151			1	KO_PBS_21_day	54.3785	4.73748
WT PBS971-21 day	WT	Male	PBS	21	WT_PBS_21_day	44.4138			2	KO_PBS_42_day	56.15	2.02444
WT PBS977-21 day	WT	Male	PBS	21	WT_PBS_21_day	42.4763			3	KO_PBS_84_day	56.9802	3.30611
WT PBS972-21 day	WT	Female	PBS	21	WT_PBS_21_day	55.2015			4	KO_PPE_21_day	105.84	31.2295
WT PBS973-21 day	WT	Female	PBS	21	WT_PBS_21_day	51.3255			5	KO_PPE_42_day	106.742	17.9246
WT PBS978-21 day	WT	Female	PBS	21	WT_PBS_21_day	49.2391			6	KO_PPE_84_day	114.35	17.9892
WT PBS980-21 day	WT	Female	PBS	21	WT_PBS_21_day	52.4891			7	WT_PBS_21_day	51.5289	6.00706
WT PPE 947-21 day	WT	Male	PPE	21	WT_PPE_21_day	112.03			8	WT_PBS_42_day	52.3101	6.10089
WT PPE946-21 day	WT	Male	PPE	21	WT_PPE_21_day	124.607			9	WT_PBS_84_day	53.466	1.34166
WT PPE948-21 day	WT	Male	PPE	21	WT_PPE_21_day	111.663			10	WT_PPE_21_day	98.8743	29.3646
WT PPE952-21 day	WT	Male	PPE	21	WT_PPE_21_day	138.342			11	WT_PPE_42_day	146.515	29.17
WT PPE975-21 day	WT	Male	PPE	21	WT_PPE_21_day	61.0976			12	WT_PPE_84_day	142.602	20.7971
WT PPE976-21 day	WT	Male	PPE	21	WT_PPE_21_day	115.752
WT PPE 2305-21 day	WT	Male	PPE	21	WT_PPE_21_day	51.2812
WT PPE 2306-21 day	WT	Male	PPE	21	WT_PPE_21_day	118.115
WT PPE 2307-21 day	WT	Male	PPE	21	WT_PPE_21_day	54.0508
WT PPE 2308-21 day	WT	Male	PPE	21	WT_PPE_21_day	113.061				Geno_Tx_Time	Sex	Mean	SD
WT PPE950-21 day	WT	Female	PPE	21	WT_PPE_21_day	80.9135			1	KO_PBS_21_day	Male	54.3785	4.73748
WT PPE956-21 day	WT	Female	PPE	21	WT_PPE_21_day	78.5527			2	KO_PBS_42_day	Female	57.9911	NA
WT PPE957-21 day	WT	Female	PPE	21	WT_PPE_21_day	134.689			3	KO_PBS_42_day	Male	55.2294	1.76408
WT PPE958-21 day	WT	Female	PPE	21	WT_PPE_21_day	90.0853			4	KO_PBS_84_day	Female	56.9686	4.5877
KO PBS887-21 day	KO	Male	PBS	21	KO_PBS_21_day	61.4785			5	KO_PBS_84_day	Male	56.9978	1.2754
KO PBS981-21 day	KO	Male	PBS	21	KO_PBS_21_day	48.9648			6	KO_PPE_21_day	Female	133.863	22.4547
KO PBS983-21 day	KO	Male	PBS	21	KO_PBS_21_day	56.2753			7	KO_PPE_21_day	Male	89.0268	22.6342
KO PBS984-21 day	KO	Male	PBS	21	KO_PBS_21_day	49.2069			8	KO_PPE_42_day	Female	115.408	19.0285
KO PBS985-21 day	KO	Male	PBS	21	KO_PBS_21_day	54.5035			9	KO_PPE_42_day	Male	95.9097	9.61236
KO PBS987-21 day	KO	Male	PBS	21	KO_PBS_21_day	55.8422			10	KO_PPE_84_day	Female	114.651	10.002
KO PPE 965-21 day	KO	Male	PPE	21	KO_PPE_21_day	119.681			11	KO_PPE_84_day	Male	114.099	23.8122
KO PPE986-21 day	KO	Male	PPE	21	KO_PPE_21_day	58.0635			12	WT_PBS_21_day	Female	52.0638	2.48664
KO PPE988-21 day	KO	Male	PPE	21	KO_PPE_21_day	88.2888			13	WT_PBS_21_day	Male	51.2232	7.53325
KO PPE989-21 day	KO	Male	PPE	21	KO_PPE_21_day	98.2021			14	WT_PBS_42_day	Male	52.3101	6.10089
KO PPE991-21 day	KO	Male	PPE	21	KO_PPE_21_day	80.8984			15	WT_PBS_84_day	Female	52.5541	NA
KO PPE960-21 day	KO	Female	PPE	21	KO_PPE_21_day	122.048			16	WT_PBS_84_day	Male	53.922	1.53383
KO PPE962-21 day	KO	Female	PPE	21	KO_PPE_21_day	159.758			17	WT_PPE_21_day	Female	96.06	26.2284
KO PPE963-21 day	KO	Female	PPE	21	KO_PPE_21_day	119.782			18	WT_PPE_21_day	Male	100	31.8006
WT1695 PBS 42 day	WT	Male	PBS	42	WT_PBS_42_day	61.1681			19	WT_PPE_42_day	Female	153.45	21.8117
WT1696 PBS 42 day	WT	Male	PBS	42	WT_PBS_42_day	50.9524			20	WT_PPE_42_day	Male	129.177	48.5866
WT 1697 PBS 42 day	WT	Male	PBS	42	WT_PBS_42_day	49.8305			21	WT_PPE_84_day	Female	153.077	17.1643
WT1698 PBS 42 day	WT	Male	PBS	42	WT_PBS_42_day	47.2894			22	WT_PPE_84_day	Male	125.144	13.8946
WT1472 PPE 42 day	WT	Male	PPE	42	WT_PPE_42_day	163.533
WT1473 PPE 42 day	WT	Male	PPE	42	WT_PPE_42_day	94.8215
WT1690 PPE 42 day	WT	Female	PPE	42	WT_PPE_42_day	126.245
WT1704 PPE 42 day	WT	Female	PPE	42	WT_PPE_42_day	172.341
WT2701 PPE 42 day	WT	Female	PPE	42	WT_PPE_42_day	139.817
WT2741 PPE 42 day	WT	Female	PPE	42	WT_PPE_42_day	178.195
WT 2742 PPE 42 day	WT	Female	PPE	42	WT_PPE_42_day	150.654
KO1590 PBS 42 day	KO	Male	PBS	42	KO_PBS_42_day	56.4768
KO1591 PBS 42 day	KO	Male	PBS	42	KO_PBS_42_day	53.982
KO1598 PBS 42 day	KO	Female	PBS	42	KO_PBS_42_day	57.9911
KO1462 PPE 42 day	KO	Male	PPE	42	KO_PPE_42_day	108.26
KO1470 PPE 42 day	KO	Male	PPE	42	KO_PPE_42_day	97.338
KO1466 PPE 42 day	KO	Female	PPE	42	KO_PPE_42_day	130.472
KO1467 PPE 42 day	KO	Female	PPE	42	KO_PPE_42_day	130.836
KO2880 PPE 42 day	KO	Female	PPE	42	KO_PPE_42_day	84.7129
KO2878 PPE 42 day	KO	Female	PPE	42	KO_PPE_42_day	120.047
KO2879 PPE 42 day	KO	Female	PPE	42	KO_PPE_42_day	110.971
KO2881 PPE 42 day	KO	Male	PPE	42	KO_PPE_42_day	85.2991
KO2882 PPE 42 day	KO	Male	PPE	42	KO_PPE_42_day	92.7415
WT1693 84d PBS	WT	Male	PBS	84	WT_PBS_84_day	55.0066
WT1694 84d PBS	WT	Male	PBS	84	WT_PBS_84_day	52.8374
WT1702 84d PBS	WT	Female	PBS	84	WT_PBS_84_day	52.5541
WT1474 PPE 84 day	WT	Male	PPE	84	WT_PPE_84_day	123.628
WT1471 PPE 84 day	WT	Male	PPE	84	WT_PPE_84_day	139.734
WT1691 84d PPE	WT	Female	PPE	84	WT_PPE_84_day	150.446
WT1703 84d PPE	WT	Female	PPE	84	WT_PPE_84_day	166.591
WT2778 PPE 84 day	WT	Male	PPE	84	WT_PPE_84_day	112.069
WT2780 PPE 84 day	WT	Female	PPE	84	WT_PPE_84_day	124.403
WT2782 PPE 84 day	WT	Female	PPE	84	WT_PPE_84_day	164.026
WT2783 PPE 84 day	WT	Female	PPE	84	WT_PPE_84_day	159.921
KO1592 PBS 84 day	KO	Male	PBS	84	KO_PBS_84_day	57.8996
KO1593 PBS 84 day	KO	Male	PBS	84	KO_PBS_84_day	56.0959
KO1599 PBS 84 day	KO	Female	PBS	84	KO_PBS_84_day	62.1083
KO1600 PBS 84 day	KO	Female	PBS	84	KO_PBS_84_day	55.5098
KO1463 PBS 84 day	KO	Female	PBS	84	KO_PBS_84_day	53.2877
KO1468 PPE 84 day	KO	Male	PPE	84	KO_PPE_84_day	114.791
KO1469 PPE 84 day	KO	Male	PPE	84	KO_PPE_84_day	106.395
KO1464 PPE 84 day	KO	Female	PPE	84	KO_PPE_84_day	115.475
KO1465 PPE 84 day	KO	Female	PPE	84	KO_PPE_84_day	119.378
KO2791 PPE 84 day	KO	Female	PPE	84	KO_PPE_84_day	107.26
KO2802 PPE 84 day	KO	Female	PPE	84	KO_PPE_84_day	102.905
KO2806 PPE 84 day	KO	Male	PPE	84	KO_PPE_84_day	98.6718
KO2807 PPE 84 day	KO	Male	PPE	84	KO_PPE_84_day	114.506
KO 2805 PPE 84 day	KO	Female	PPE	84	KO_PPE_84_day	128.236
KO2884 PPE 84 day	KO	Male	PPE	84	KO_PPE_84_day	158.986
KO2885 PPE 84 day	KO	Male	PPE	84	KO_PPE_84_day	91.246

## Sheet: 2D & S4A
Mouse	Treatment	Genotype	Geno_Tx	Sex	MLI
WT 4297	CS	WT	WT_CS	F	59.5104
WT 4298	CS	WT	WT_CS	F	54.5629				Geno_Tx	Mean	SD
WT 4299	CS	WT	WT_CS	M	59.5651			1	WT_FA	49.6366	4.35517
WT 4300	CS	WT	WT_CS	M	57.2363			2	WT_CS	57.3935	3.13123
WT 4301	CS	WT	WT_CS	M	61.71			3	KO_FA	46.8819	2.57404
WT 4302	CS	WT	WT_CS	M	53.6344			4	KO_CS	47.8609	3.8232
WT 4303	CS	WT	WT_CS	M	58.4504
WT 4304	CS	WT	WT_CS	M	55.0891
WT 4321	CS	WT	WT_CS	F	57.2485				Geno_Tx	Sex	Mean	SD
WT 4322	CS	WT	WT_CS	F	58.9005			1	WT_FA	F	46.0519	2.36144
WT 4323	CS	WT	WT_CS	M	56.01			2	WT_FA	M	53.2213	2.101
WT 4324	CS	WT	WT_CS	M	53.0342			3	WT_CS	F	57.0525	3.48111
WT 4371	CS	WT	WT_CS	M	56.4667			4	WT_CS	M	57.6209	3.01376
WT 4372	CS	WT	WT_CS	M	57.1606			5	KO_FA	F	48.3926	2.19638
WT 4373	CS	WT	WT_CS	M	61.1799			6	KO_FA	M	45.3713	2.13324
WT 4374	CS	WT	WT_CS	F	54.4601			7	KO_CS	F	47.2441	3.53589
WT 4375	CS	WT	WT_CS	F	58.4178			8	KO_CS	M	48.7091	4.27849
WT 4376	CS	WT	WT_CS	F	62.1483
WT 4381	CS	WT	WT_CS	F	51.1719
WT 4382	CS	WT	WT_CS	M	61.9137
CELAKO 4261	CS	KO	KO_CS	M	45.7456
CELAKO 4262	CS	KO	KO_CS	M	54.9609
CELAKO 4264	CS	KO	KO_CS	M	45.8983
CELAKO 4265	CS	KO	KO_CS	M	54.9177
CELAKO 4266	CS	KO	KO_CS	F	44.2827
CELAKO 4267	CS	KO	KO_CS	F	45.4144
CELAKO 4269	CS	KO	KO_CS	M	49.7549
CELAKO 4270	CS	KO	KO_CS	M	46.2435
CELAKO 4271	CS	KO	KO_CS	F	44.6243
CELAKO 4280	CS	KO	KO_CS	F	53.5064
CELAKO 4281	CS	KO	KO_CS	F	53.0017
CELAKO 4282	CS	KO	KO_CS	F	45.1203
CELAKO 4325	CS	KO	KO_CS	M	48.6039
CELAKO 4326	CS	KO	KO_CS	M	43.5477
CELAKO 4328	CS	KO	KO_CS	F	44.7134
CELAKO 4330	CS	KO	KO_CS	F	49.402
CELAKO 4331	CS	KO	KO_CS	F	46.1456
CELAKO 4332	CS	KO	KO_CS	F	49.5992
CELAKO 4333	CS	KO	KO_CS	F	43.8748
WT 855	FA	WT	WT_FA	F	45.2716
WT 856	FA	WT	WT_FA	F	49.5595
WT 857	FA	WT	WT_FA	F	44.4664
WT 858	FA	WT	WT_FA	F	44.9102
WT 859	FA	WT	WT_FA	M	51.2528
WT 860	FA	WT	WT_FA	M	53.6993
WT 861	FA	WT	WT_FA	M	55.9701
WT 862	FA	WT	WT_FA	M	51.963
CELA1KO 827	FA	KO	KO_FA	M	46.5839
CELA1KO 828	FA	KO	KO_FA	M	45
CELA1KO 829	FA	KO	KO_FA	M	42.5331
CELA1KO 830	FA	KO	KO_FA	F	47.5687
CELA1KO 832	FA	KO	KO_FA	F	50.3356
CELA1KO 833	FA	KO	KO_FA	F	45.666
CELA1KO 834	FA	KO	KO_FA	M	47.3684
CELA1KO 835	FA	KO	KO_FA	F	50

## Sheet: 2G
Geno	Age	Group	Sex	MLI
KO	Aged	KO_Aged	Male	49.7361
KO	Aged	KO_Aged	Male	51.0262
KO	Aged	KO_Aged	Male	53.3384
KO	Aged	KO_Aged	Female	53.5284
KO	Aged	KO_Aged	Female	57.5057
KO	Aged	KO_Aged	Male	57.5788						Geno	Mean	SD
KO	Aged	KO_Aged	Male	59.0713					1	WT_Young	49.6	4.4
KO	Aged	KO_Aged	Female	59.2764					2	WT_Aged	63.5	5.7
KO	Aged	KO_Aged	Male	49.2362					3	KO_Young	47.8	3.8
KO	Aged	KO_Aged	Male	42.2667					4	KO_Aged	52.4	6.8
KO	Aged	KO_Aged	Female	45.1112
KO	Aged	KO_Aged	Female	46.8947
KO	Aged	KO_Aged	Female	47.3066
KO	Aged	KO_Aged	Female	44.3504
KO	Aged	KO_Aged	Female	48.8599
KO	Aged	KO_Aged	Female	47.4876
KO	Aged	KO_Aged	Female	63.228
KO	Aged	KO_Aged	Male	66.7582
WT	Aged	WT_Aged	Male	56.7098
WT	Aged	WT_Aged	Male	58.9296
WT	Aged	WT_Aged	Female	59.5061
WT	Aged	WT_Aged	Female	61.9036
WT	Aged	WT_Aged	Male	66.123
WT	Aged	WT_Aged	Female	69.2522
WT	Aged	WT_Aged	Male	71.9195
KO	Young	KO_Young	Male	42.5331
KO	Young	KO_Young	Male	45
KO	Young	KO_Young	Female	45.666
KO	Young	KO_Young	Male	46.5839
KO	Young	KO_Young	Male	46.584
KO	Young	KO_Young	Male	47.3684
KO	Young	KO_Young	Female	47.5687
KO	Young	KO_Young	Female	50
KO	Young	KO_Young	Female	50.3356
KO	Young	KO_Young	Male	56.391
WT	Young	WT_Young	Female	44.4664
WT	Young	WT_Young	Female	44.9102
WT	Young	WT_Young	Female	45.2716
WT	Young	WT_Young	Female	49.5595
WT	Young	WT_Young	Male	51.2528
WT	Young	WT_Young	Male	51.963
WT	Young	WT_Young	Male	53.6993
WT	Young	WT_Young	Male	55.9701

## Sheet: 3C
Lane	Group	Sex	Signal
WT Aged F 1	WT	Female	1.03977			Group	Mean	SD
WT Aged F 2	WT	Female	1.48518		1	WT	1	0.317974
WT Aged F 3	WT	Female	0.923281		2	KO	1.62073	0.498391
WT Aged M 1	WT	Male	0.761013
WT Aged M 2	WT	Male	1.33573
WT Aged M 3	WT	Male	0.878247
WT Aged M 4	WT	Male	0.576776
Cela1 KO Aged F 1	KO	Female	1.76589
Cela1 KO Aged F 2	KO	Female	1.3771
Cela1 KO Aged F 3	KO	Female	2.56531
Cela1 KO Aged M 1	KO	Male	0.929176
Cela1 KO Aged M 2	KO	Male	1.43606
Cela1 KO Aged M 3	KO	Male	1.58624
Cela1 KO Aged M 4	KO	Male	1.68531

## Sheet: 3D
Mouse	Genotype	Tx	Geno.Tx	Degraded.Total.TE
WTPBS1	WT	PBS	WT_PBS	0.653747				Geno.Tx	Mean	SD
WTPBS2	WT	PBS	WT_PBS	0.567039			1	WT_PBS	0.624408	0.0496875
WTPBS3	WT	PBS	WT_PBS	0.652439			2	KO_PBS	0.621472	0.0075876
KOPBS1	KO	PBS	KO_PBS	0.626374			3	WT_PPE	0.741802	0.0700427
KOPBS2	KO	PBS	KO_PBS	0.612732			4	KO_PPE	0.598787	0.0831248
KOPBS3	KO	PBS	KO_PBS	0.62531
WTPPE1	WT	PPE	WT_PPE	0.6469
WTPPE2	WT	PPE	WT_PPE	0.753223
WTPPE3	WT	PPE	WT_PPE	0.81592
WTPPE4	WT	PPE	WT_PPE	0.751163
KOPPE1	KO	PPE	KO_PPE	0.519174
KOPPE2	KO	PPE	KO_PPE	0.660714
KOPPE3	KO	PPE	KO_PPE	0.679739
KOPPE4	KO	PPE	KO_PPE	0.535519

[truncated: 28 more sheets: 3E, 3F, 3G, 4A-C & 9K, 4D-F & S6A-B, 5E-F, 5I, 6A-B & S8, 7C, 7D, 8C, 8D, 9B, 9E, 9H, S1C, S2A, S2B, S5A, S5B …]
